# Supplementary material for: SFTSV NSs interacts with AGO2 to regulate the RNAi pathway for viral replication
Source: J Virol. 2025 Feb 27;99(4):e02205-24. doi: 10.1128/jvi.02205-24 (PMC11998505; doi:10.1128/jvi.02205-24)
Supplement: Data Set S1 — Mass spectrometry data, with genes of interest highlighted. [file jvi.02205-24-s0001.xlsx]

## Sheet: 28kDa
Unique	Total	reference	Gene Symbol	AVG	Length	Coverage	Coverage %
19	31	ADT1_HUMAN	SLC25A4	2.2947	298	134	0.45
15	16	RS4X_HUMAN	RPS4X	2.5695	263	121	0.46
14	20	1433B_HUMAN	YWHAB	3.0636	246	103	0.419
14	20	ADT2_HUMAN	SLC25A5	2.9429	298	90	0.302
14	14	RU2A_HUMAN	SNRPA1	2.7785	255	112	0.439
14	14	RL7_HUMAN	RPL7	2.7064	248	110	0.444
13	14	PHB_HUMAN	PHB	2.9973	272	125	0.46
13	13	TAF9B_HUMAN	TAF9B	2.6304	251	135	0.538
12	13	M2OM_HUMAN	SLC25A11	3.4941	314	127	0.404
12	12	DPM1_HUMAN	DPM1	2.9788	260	103	0.396
11	12	DECR2_HUMAN	DECR2	2.8342	292	110	0.377
10	12	CYBP_HUMAN	CACYBP	2.9423	228	99	0.434
10	10	TXTP_HUMAN	SLC25A1	2.9475	311	73	0.235
10	10	QCR2_HUMAN	UQCRC2	2.8463	453	91	0.201
9	12	KAD2_HUMAN	AK2	2.8893	239	102	0.427
9	10	1433F_HUMAN	YWHAH	3.362	246	68	0.276
9	9	SRPRB_HUMAN	SRPRB	3.3478	271	92	0.339
9	9	HEM6_HUMAN	CPOX	3.1199	454	97	0.214
9	9	PSA3_HUMAN	PSMA3	3.0388	255	84	0.329
9	9	VAPB_HUMAN	VAPB	3.0247	243	105	0.432
9	9	GTF2I_HUMAN	GTF2I	2.7484	998	106	0.106
9	9	RFA1_HUMAN	RPA1	2.5204	616	93	0.151
8	9	RSU1_HUMAN	RSU1	2.5238	277	78	0.282
8	8	TBB2A_HUMAN	TUBB2A	3.7458	445	69	0.155
8	8	TBA1A_HUMAN	TUBA1A	3.3154	451	121	0.268
8	8	PSMD8_HUMAN	PSMD8	2.9012	350	55	0.157
8	8	DIC_HUMAN	SLC25A10	2.3605	287	79	0.275
8	8	BIRC2_HUMAN	BIRC2	2.2511	618	69	0.112
7	8	1433T_HUMAN	YWHAQ	3.5665	245	68	0.278
7	7	F207A_HUMAN	FAM207A	3.2429	230	95	0.413
7	7	RFA2_HUMAN	RPA2	2.9322	270	53	0.196
7	7	ODC_HUMAN	SLC25A21	2.7547	299	78	0.261
6	7	1433Z_HUMAN	YWHAZ	3.8426	245	52	0.212
6	7	1433G_HUMAN	YWHAG	3.4255	247	83	0.336
6	7	TIM44_HUMAN	TIMM44	2.6799	452	59	0.131
6	6	NUCL_HUMAN	NCL	3.033	710	65	0.092
6	6	MITD1_HUMAN	MITD1	3.0239	249	56	0.225
6	6	S2535_HUMAN	SLC25A35	2.9399	300	85	0.283
6	6	ENOA_HUMAN	ENO1	2.9017	434	78	0.18
6	6	CAH2_HUMAN	CA2	2.8997	260	72	0.277
6	6	SFXN1_HUMAN	SFXN1	2.7654	322	63	0.196
6	6	ORNT1_HUMAN	SLC25A15	2.6597	301	58	0.193
6	6	PSA4_HUMAN	PSMA4	2.5614	261	46	0.176
5	6	PGAM1_HUMAN	PGAM1	2.6443	254	54	0.213
5	5	FKBP3_HUMAN	FKBP3	3.2012	224	51	0.228
5	5	DNJB1_HUMAN	DNAJB1	3.1542	340	58	0.171
5	5	ERP29_HUMAN	ERP29	3.082	261	65	0.249
5	5	PSME1_HUMAN	PSME1	2.9684	249	53	0.213
5	5	RM28_HUMAN	MRPL28	2.7865	256	55	0.215
5	5	RM46_HUMAN	MRPL46	2.7856	279	40	0.143
5	5	PDIP3_HUMAN	POLDIP3	2.7227	421	64	0.152
5	5	SCO1_HUMAN	SCO1	2.6956	301	77	0.256
5	5	ATPA_HUMAN	ATP5A1	2.6841	553	63	0.114
5	5	DHRS4_HUMAN	DHRS4	2.6815	278	38	0.137
5	5	TECR_HUMAN	TECR	2.6512	308	41	0.133
5	5	TM177_HUMAN	TMEM177	2.6373	311	44	0.141
5	5	LEG3_HUMAN	LGALS3	2.6314	250	56	0.224
5	5	SURF1_HUMAN	SURF1	2.5508	300	41	0.137
4	4	DRS7B_HUMAN	DHRS7B	3.6691	325	42	0.129
4	4	VAPA_HUMAN	VAPA	3.2842	249	47	0.189
4	4	SPIN1_HUMAN	SPIN1	3.2369	262	65	0.248
4	4	CS052_HUMAN	C19orf52	3.0243	260	35	0.135
4	4	ATPB_HUMAN	ATP5B	2.8146	529	65	0.123
4	4	SERA_HUMAN	PHGDH	2.7156	533	44	0.083
4	4	GSTO1_HUMAN	GSTO1	2.5089	241	36	0.149
4	4	DCK_HUMAN	DCK	2.4334	260	42	0.162
4	4	ROA2_HUMAN	HNRNPA2B1	2.4007	353	59	0.167
4	4	ATBD4_HUMAN	ATPBD4	2.3997	267	37	0.139
4	4	HS71L_HUMAN	HSPA1L	2.3812	641	39	0.061
4	4	RANG_HUMAN	RANBP1	2.3058	201	67	0.333
4	4	6PGL_HUMAN	PGLS	2.1766	258	47	0.182
4	4	ERGI1_HUMAN	ERGIC1	1.9901	290	41	0.141
3	3	CHCH6_HUMAN	CHCHD6	4.2685	235	45	0.191
3	3	GSH0_HUMAN	GCLM	3.9656	274	42	0.153
3	3	ACTB_HUMAN	ACTB	3.8301	375	69	0.184
3	3	1433E_HUMAN	YWHAE	3.4419	255	41	0.161
3	3	ASHWN_HUMAN	C2orf49	3.3411	232	48	0.207
3	3	IMPA1_HUMAN	IMPA1	3.3078	277	35	0.126
3	3	ECI1_HUMAN	ECI1	3.291	302	36	0.119
3	3	EWS_HUMAN	EWSR1	3.2865	656	47	0.072
3	3	TPD54_HUMAN	TPD52L2	3.1279	206	41	0.199
3	3	RL40_HUMAN	UBA52	3.0726	128	34	0.266
3	3	TBK1_HUMAN	TBK1	3.0641	729	50	0.069
3	3	SLD5_HUMAN	GINS4	3.0456	223	44	0.197
3	3	TRPT1_HUMAN	TRPT1	3.0178	253	43	0.17
3	3	MARK2_HUMAN	MARK2	2.9263	788	50	0.063
3	3	CLIC4_HUMAN	CLIC4	2.9229	253	33	0.13
3	3	TBB3_HUMAN	TUBB3	2.8922	450	27	0.06
3	3	HNRPD_HUMAN	HNRNPD	2.8913	355	23	0.065
3	3	MTAP_HUMAN	MTAP	2.826	283	48	0.17
3	3	ACTA_HUMAN	ACTA2	2.7953	377	40	0.106
3	3	RCD1_HUMAN	RQCD1	2.7331	299	30	0.1
3	3	IF4E2_HUMAN	EIF4E2	2.6794	245	41	0.167
3	3	AN32B_HUMAN	ANP32B	2.643	251	32	0.127
3	3	FRAT2_HUMAN	FRAT2	2.5214	233	57	0.245
3	3	TANK_HUMAN	TANK	2.5044	425	29	0.068
3	3	DPOD3_HUMAN	POLD3	2.4979	466	32	0.069
3	3	IMA2_HUMAN	KPNA2	2.3637	529	40	0.076
3	3	ZBED3_HUMAN	ZBED3	2.2548	234	20	0.085
3	3	HSP71_HUMAN	HSPA1A	2.2356	641	44	0.069
3	3	GRP78_HUMAN	HSPA5	2.1196	654	40	0.061
3	3	PSA5_HUMAN	PSMA5	2.0141	241	42	0.174
2	5	KV201_HUMAN		3.1546	115	16	0.139
2	3	CY1_HUMAN	CYC1	2.728	325	32	0.098
2	2	RSSA_HUMAN	RPSA	3.9051	295	25	0.085
2	2	H90B2_HUMAN	HSP90AB2P	3.7031	381	27	0.071
2	2	VDAC3_HUMAN	VDAC3	3.5558	283	31	0.11
2	2	TAF10_HUMAN	TAF10	3.5168	218	34	0.156
2	2	TBB1_HUMAN	TUBB1	3.4171	451	10	0.022
2	2	EF1A1_HUMAN	EEF1A1	3.3995	462	23	0.05
2	2	TACO1_HUMAN	TACO1	3.3846	297	29	0.098
2	2	H90B3_HUMAN	HSP90AB3P	3.3228	597	17	0.028
2	2	SjGST_Schistosoma		3.3175	218	37	0.17
2	2	TAF6L_HUMAN	TAF6L	3.3119	622	40	0.064
2	2	CHTOP_HUMAN	CHTOP	3.3034	248	29	0.117
2	2	TBB4A_HUMAN	TUBB4A	3.3027	444	15	0.034
2	2	NUBP2_HUMAN	NUBP2	3.248	271	21	0.077
2	2	CPSF4_HUMAN	CPSF4	3.2473	269	40	0.149
2	2	PA1B2_HUMAN	PAFAH1B2	3.2134	229	28	0.122
2	2	DDX6_HUMAN	DDX6	3.1756	483	23	0.048
2	2	SPI2A_HUMAN	SPIN2A	3.1153	258	29	0.112
2	2	CDK1_HUMAN	CDK1	3.0941	297	22	0.074
2	2	TBB5_HUMAN	TUBB	2.999	444	27	0.061
2	2	KCRB_HUMAN	CKB	2.9471	381	23	0.06
2	2	RUVB1_HUMAN	RUVBL1	2.9337	456	32	0.07
2	2	SYQ_HUMAN	QARS	2.8965	775	30	0.039
2	2	SERPH_HUMAN	SERPINH1	2.878	418	23	0.055
2	2	GHC1_HUMAN	SLC25A22	2.87	323	21	0.065
2	2	SNG1_HUMAN	SYNGR1	2.8326	233	24	0.103
2	2	RM02_HUMAN	MRPL2	2.83	305	18	0.059
2	2	HNRDL_HUMAN	HNRPDL	2.7386	420	10	0.024
2	2	RT27_HUMAN	MRPS27	2.6947	414	23	0.056
2	2	SELR1_HUMAN	SELRC1	2.6923	231	18	0.078
2	2	NUBPL_HUMAN	NUBPL	2.6489	319	26	0.082
2	2	GID8_HUMAN	GID8	2.555	228	24	0.105
2	2	ZN326_HUMAN	ZNF326	2.5479	582	35	0.06
2	2	OST48_HUMAN	DDOST	2.4849	456	20	0.044
2	2	DPOD1_HUMAN	POLD1	2.475	1107	19	0.017
2	2	NAMPT_HUMAN	NAMPT	2.4687	491	19	0.039
2	2	TR150_HUMAN	THRAP3	2.4175	955	23	0.024
2	2	CHM1A_HUMAN	CHMP1A	2.4102	196	17	0.087
2	2	RS3_HUMAN	RPS3	2.3951	243	25	0.103
2	2	MPCP_HUMAN	SLC25A3	2.3772	362	20	0.055
2	2	TCPB_HUMAN	CCT2	2.3766	535	26	0.049
2	2	AZI2_HUMAN	AZI2	2.3569	392	19	0.048
2	2	SUCB1_HUMAN	SUCLA2	2.3138	463	18	0.039
2	2	CPVL_HUMAN	CPVL	2.2619	476	18	0.038
2	2	GLO2_HUMAN	HAGH	2.2342	308	20	0.065
2	2	PSB7_HUMAN	PSMB7	2.2202	277	21	0.076
2	2	LDHA_HUMAN	LDHA	2.0968	332	19	0.057
2	2	AN32A_HUMAN	ANP32A	2.0935	249	16	0.064
2	2	PEF1_HUMAN	PEF1	2.0355	284	16	0.056
2	2	MRGBP_HUMAN	MRGBP	2.0324	204	28	0.137
2	2	KCAB2_HUMAN	KCNAB2	2.0292	367	23	0.063
2	2	GBLP_HUMAN	GNB2L1	1.9425	317	21	0.066
2	2	RT07_HUMAN	MRPS7	1.8802	242	21	0.087
2	2	K7EKA4_HUMAN	RAVER1	1.8534	157	20	0.127
2	2	MAGT1_HUMAN	MAGT1	1.8495	335	17	0.051
2	2	RO52_HUMAN	TRIM21	1.8356	475	23	0.048
2	2	H2B1A_HUMAN	HIST1H2BA	1.6589	127	16	0.126
2	2	XPOT_HUMAN	XPOT	1.4739	962	27	0.028
1	2	WIBG_HUMAN	WIBG	2.2108	204	18	0.088
1	1	FRAT1_HUMAN	FRAT1	4.7384	279	13	0.047
1	1	FA64A_HUMAN	FAM64A	4.6451	248	17	0.069
1	1	FUS_HUMAN	FUS	4.5497	526	16	0.03
1	1	GCN1L_HUMAN	GCN1L1	4.2209	2671	12	0.004
1	1	RL14_HUMAN	RPL14	4.1414	215	12	0.056
1	1	COPD_HUMAN	ARCN1	4.069	511	12	0.023
1	1	CH60_HUMAN	HSPD1	4.0039	573	18	0.031
1	1	SPRE_HUMAN	SPR	3.9878	261	15	0.057
1	1	YIF1B_HUMAN	YIF1B	3.8231	314	13	0.041
1	1	H2B1B_HUMAN	HIST1H2BB	3.7565	126	15	0.119
1	1	IMB1_HUMAN	KPNB1	3.7065	876	15	0.017
1	1	TIGAR_HUMAN	TIGAR	3.691	270	17	0.063
1	1	ANXA2_HUMAN	ANXA2	3.685	339	14	0.041
1	1	RBPMS_HUMAN	RBPMS	3.6248	196	18	0.092
1	1	EF1B_HUMAN	EEF1B2	3.616	225	13	0.058
1	1	RL24_HUMAN	RPL24	3.4361	157	13	0.083
1	1	ENPL_HUMAN	HSP90B1	3.4347	803	12	0.015
1	1	COMT_HUMAN	COMT	3.3648	271	12	0.044
1	1	TPIS_HUMAN	TPI1	3.3648	286	15	0.052
1	1	NP1L4_HUMAN	NAP1L4	3.34	375	17	0.045
1	1	PSMD9_HUMAN	PSMD9	3.3332	223	9	0.04
1	1	DYR_HUMAN	DHFR	3.2867	187	16	0.086
1	1	RPP30_HUMAN	RPP30	3.2629	268	10	0.037
1	1	KCAB1_HUMAN	KCNAB1	3.2622	419	18	0.043
1	1	PCBP2_HUMAN	PCBP2	3.1559	365	13	0.036
1	1	COPG1_HUMAN	COPG1	3.1055	874	11	0.013
1	1	P5CR3_HUMAN	PYCRL	3.094	274	11	0.04
1	1	DDAH2_HUMAN	DDAH2	3.0685	285	14	0.049
1	1	DBLOH_HUMAN	DIABLO	3.0554	239	10	0.042
1	1	ETFA_HUMAN	ETFA	2.9991	333	13	0.039
1	1	LS14B_HUMAN	LSM14B	2.9931	385	11	0.029
1	1	MCES_HUMAN	RNMT	2.9343	476	14	0.029
1	1	KV401_HUMAN	IGKV4-1	2.9311	121	9	0.074
1	1	DHX29_HUMAN	DHX29	2.9164	1369	9	0.007
1	1	MARK1_HUMAN	MARK1	2.8941	795	7	0.009
1	1	SRPK1_HUMAN	SRPK1	2.843	655	14	0.021
1	1	COIL_HUMAN	COIL	2.8168	576	14	0.024
1	1	NIT2_HUMAN	NIT2	2.8153	276	15	0.054
1	1	ATP23_HUMAN	XRCC6BP1	2.7927	246	9	0.037
1	1	SENP2_HUMAN	SENP2	2.7643	589	13	0.022
1	1	CO4A2_HUMAN	COL4A2	2.7051	1712	10	0.006
1	1	AL3A2_HUMAN	ALDH3A2	2.6757	485	13	0.027
1	1	DENR_HUMAN	DENR	2.6676	198	8	0.04
1	1	SRSF4_HUMAN	SRSF4	2.6659	494	9	0.018
1	1	ODPB_HUMAN	PDHB	2.6573	359	16	0.045
1	1	H2A1A_HUMAN	HIST1H2AA	2.6553	131	9	0.069
1	1	TCPQ_HUMAN	CCT8	2.6446	548	10	0.018
1	1	A2BF36_HUMAN	HLA-DQB1	2.6159	261	9	0.034
1	1	MENTO_HUMAN	STARD3NL	2.5846	234	10	0.043
1	1	ARAF_HUMAN	ARAF	2.5793	606	10	0.017
1	1	RAF1_HUMAN	RAF1	2.5756	648	11	0.017
1	1	PSA7L_HUMAN	PSMA8	2.5563	256	14	0.055
1	1	Ig1_sheep		2.534	473	9	0.019
1	1	KCC1A_HUMAN	CAMK1	2.5286	370	10	0.027
1	1	CMTD1_HUMAN	COMTD1	2.5264	262	8	0.031
1	1	RN114_HUMAN	RNF114	2.5046	228	10	0.044
1	1	ANXA4_HUMAN	ANXA4	2.4992	319	16	0.05
1	1	HEXB_HUMAN	HEXB	2.4889	556	10	0.018
1	1	LDHB_HUMAN	LDHB	2.4674	334	9	0.027
1	1	H31T_HUMAN	HIST3H3	2.3909	136	7	0.051
1	1	GCDH_HUMAN	GCDH	2.3617	438	9	0.021
1	1	SBDS_HUMAN	SBDS	2.3263	250	8	0.032
1	1	STK38_HUMAN	STK38	2.303	465	10	0.022
1	1	CUTC_HUMAN	CUTC	2.2896	273	12	0.044
1	1	DX26B_HUMAN	DDX26B	2.2751	861	7	0.008
1	1	KPYM_HUMAN	PKM	2.2682	531	8	0.015
1	1	IRS4_HUMAN	IRS4	2.2607	1257	9	0.007
1	1	LS14A_HUMAN	LSM14A	2.2423	463	8	0.017
1	1	ETFB_HUMAN	ETFB	2.1805	255	10	0.039
1	1	TBB4B_HUMAN	TUBB4B	2.1736	445	12	0.027
1	1	ABCAC_HUMAN	ABCA12	2.1625	2595	11	0.004
1	1	RLA0L_HUMAN	RPLP0P6	2.143	317	13	0.041
1	1	P121C_HUMAN	POM121C	2.14	1229	9	0.007
1	1	RUVB2_HUMAN	RUVBL2	2.0778	463	12	0.026
1	1	WRIP1_HUMAN	WRNIP1	1.9998	665	13	0.02
1	1	EF1D_HUMAN	EEF1D	1.9589	281	12	0.043
1	1	RDH11_HUMAN	RDH11	1.8661	318	13	0.041
1	1	MS18A_HUMAN	MIS18A	1.8267	233	10	0.043
1	1	EIF3I_HUMAN	EIF3I	1.8123	325	12	0.037
1	1	RIF1_HUMAN	RIF1	1.7518	2472	13	0.005
1	1	NCLN_HUMAN	NCLN	1.7069	563	9	0.016
1	1	YBOX1_HUMAN	YBX1	1.6062	324	20	0.062
1	1	PRS7_HUMAN	PSMC2	1.5796	433	13	0.03
1	1	SCND1_HUMAN	SCAND1	1.5571	179	7	0.039
1	1	HTAI2_HUMAN	HTATIP2	1.5539	242	14	0.058
1	1	AIMP2_HUMAN	AIMP2	1.5041	320	9	0.028

## Sheet: 50kDa
Unique	Total	reference	Gene Symbol	AVG	Length	Coverage	Coverage %
38	104	TBA1A_HUMAN	TUBA1A	3.2717	451	289	0.641
36	58	DDX6_HUMAN	DDX6	3.3431	483	358	0.741
35	39	TCPB_HUMAN	CCT2	3.611	535	296	0.553
33	82	TBB2A_HUMAN	TUBB2A	3.5061	445	268	0.602
28	28	SYDC_HUMAN	DARS	3.0343	501	282	0.563
26	29	ATPA_HUMAN	ATP5A1	3.548	553	249	0.45
22	24	NAMPT_HUMAN	NAMPT	3.0261	491	235	0.479
22	22	RUVB1_HUMAN	RUVBL1	3.224	456	221	0.485
22	22	DHE3_HUMAN	GLUD1	3.0237	558	188	0.337
21	21	RFA1_HUMAN	RPA1	3.261	616	228	0.37
18	18	AMPL_HUMAN	LAP3	3.4207	519	208	0.401
16	19	STK38_HUMAN	STK38	3.2129	465	176	0.378
16	16	SAM50_HUMAN	SAMM50	3.1137	469	160	0.341
16	16	ST38L_HUMAN	STK38L	2.6941	464	148	0.319
15	15	AL7A1_HUMAN	ALDH7A1	2.9652	539	184	0.341
15	15	BYST_HUMAN	BYSL	2.6691	437	147	0.336
14	18	TBB4A_HUMAN	TUBB4A	3.8177	444	127	0.286
14	16	TBB6_HUMAN	TUBB6	3.9079	446	156	0.35
14	16	PTBP1_HUMAN	PTBP1	2.9557	531	190	0.358
14	15	VPS4A_HUMAN	VPS4A	2.8642	437	163	0.373
14	14	ALDH2_HUMAN	ALDH2	3.073	517	155	0.3
13	13	TANK_HUMAN	TANK	3.4507	425	132	0.311
13	13	ATPB_HUMAN	ATP5B	3.0994	529	196	0.371
13	13	GLYM_HUMAN	SHMT2	2.8514	504	166	0.329
12	14	VATH_HUMAN	ATP6V1H	2.9854	483	137	0.284
12	12	SERA_HUMAN	PHGDH	3.5411	533	151	0.283
12	12	IMA2_HUMAN	KPNA2	3.3732	529	142	0.268
12	12	TBK1_HUMAN	TBK1	3.3143	729	164	0.225
11	20	TBB3_HUMAN	TUBB3	3.709	450	131	0.291
11	13	AL1B1_HUMAN	ALDH1B1	3.653	517	134	0.259
11	12	ADCK4_HUMAN	ADCK4	2.8525	544	136	0.25
11	11	SYEM_HUMAN	EARS2	2.7403	523	118	0.226
11	11	NUCL_HUMAN	NCL	2.6943	710	120	0.169
11	11	RBBP4_HUMAN	RBBP4	2.6291	425	176	0.414
10	19	TBB5_HUMAN	TUBB	3.7507	444	79	0.178
10	10	HNRH1_HUMAN	HNRNPH1	3.4207	449	142	0.316
9	10	BORG5_HUMAN	CDC42EP1	3.1463	391	112	0.286
9	10	FAF2_HUMAN	FAF2	2.8871	445	115	0.258
9	9	EI2BG_HUMAN	EIF2B3	3.5648	452	103	0.228
9	9	IMB1_HUMAN	KPNB1	3.2159	876	101	0.115
9	9	FXRD1_HUMAN	FOXRED1	3.1675	486	106	0.218
9	9	IRS4_HUMAN	IRS4	2.9304	1257	106	0.084
9	9	GSHR_HUMAN	GSR	2.9014	522	171	0.328
9	9	HNRPU_HUMAN	HNRNPU	2.8778	825	85	0.103
9	9	MPPA_HUMAN	PMPCA	2.7314	525	114	0.217
8	9	BASI_HUMAN	BSG	3.5278	385	85	0.221
8	8	PPM1F_HUMAN	PPM1F	3.8751	454	112	0.247
8	8	HSP71_HUMAN	HSPA1A	3.1629	641	96	0.15
8	8	CK084_HUMAN	C11orf84	3.0098	381	115	0.302
7	26	TBB1_HUMAN	TUBB1	2.781	451	29	0.064
7	7	DC1L2_HUMAN	DYNC1LI2	3.2731	492	94	0.191
7	7	NMT1_HUMAN	NMT1	3.1267	496	95	0.192
7	7	HSP7C_HUMAN	HSPA8	3.0794	646	87	0.135
7	7	ANM5_HUMAN	PRMT5	3.009	637	88	0.138
7	7	DPOE2_HUMAN	POLE2	2.8115	527	103	0.195
7	7	CH60_HUMAN	HSPD1	2.7198	573	101	0.176
7	7	NSUN5_HUMAN	NSUN5	2.6287	429	66	0.154
7	7	PCYOX_HUMAN	PCYOX1	2.5319	505	76	0.15
6	12	TBA1C_HUMAN	TUBA1C	3.6934	449	68	0.151
6	6	FAD1_HUMAN	FLAD1	3.3965	587	87	0.148
6	6	HS71L_HUMAN	HSPA1L	3.2478	641	76	0.119
6	6	GTF2I_HUMAN	GTF2I	3.1945	998	72	0.072
6	6	CP51A_HUMAN	CYP51A1	3.1333	503	69	0.137
6	6	HS90A_HUMAN	HSP90AA1	3.0634	732	71	0.097
6	6	PUR8_HUMAN	ADSL	2.9545	484	78	0.161
6	6	TCPE_HUMAN	CCT5	2.6877	541	68	0.126
6	6	BCLF1_HUMAN	BCLAF1	1.9932	920	60	0.065
5	5	HS90B_HUMAN	HSP90AB1	3.8599	724	57	0.079
5	5	TSSC1_HUMAN	TSSC1	3.0757	387	67	0.173
5	5	LS14A_HUMAN	LSM14A	3.0452	463	64	0.138
5	5	TR150_HUMAN	THRAP3	2.9411	955	67	0.07
5	5	EF2_HUMAN	EEF2	2.3657	858	48	0.056
4	4	EWS_HUMAN	EWSR1	4.3045	656	47	0.072
4	4	YBOX1_HUMAN	YBX1	4.0111	324	69	0.213
4	4	ADCK1_HUMAN	ADCK1	3.4184	530	45	0.085
4	4	TCPA_HUMAN	TCP1	3.1362	556	53	0.095
4	4	FUS_HUMAN	FUS	3.117	526	37	0.07
4	4	VATB2_HUMAN	ATP6V1B2	3.1084	511	45	0.088
4	4	SYHC_HUMAN	HARS	3.0858	509	53	0.104
4	4	SPTC1_HUMAN	SPTLC1	2.9073	473	51	0.108
4	4	TRAF2_HUMAN	TRAF2	2.8878	501	65	0.13
4	4	CNDP2_HUMAN	CNDP2	2.8668	475	57	0.12
4	4	HSP72_HUMAN	HSPA2	2.609	639	25	0.039
4	4	RRP44_HUMAN	DIS3	2.388	958	51	0.053
4	4	IMDH2_HUMAN	IMPDH2	2.37	514	51	0.099
3	4	TBA4A_HUMAN	TUBA4A	2.988	448	34	0.076
3	3	DBPA_HUMAN	CSDA	4.2212	372	51	0.137
3	3	LS14B_HUMAN	LSM14B	3.7819	385	45	0.117
3	3	ADCK3_HUMAN	ADCK3	3.4665	647	49	0.076
3	3	RO52_HUMAN	TRIM21	3.3746	475	49	0.103
3	3	RL40_HUMAN	UBA52	3.3507	128	34	0.266
3	3	FSCN1_HUMAN	FSCN1	3.3336	493	41	0.083
3	3	RCC2_HUMAN	RCC2	3.2538	522	41	0.079
3	3	SEPT6_HUMAN	2015-09-06	3.232	434	58	0.134
3	3	H90B3_HUMAN	HSP90AB3P	3.2002	597	33	0.055
3	3	AL3A2_HUMAN	ALDH3A2	3.0627	485	35	0.072
3	3	LMAN1_HUMAN	LMAN1	2.8496	510	39	0.076
3	3	VIME_HUMAN	VIM	2.8494	466	34	0.073
3	3	CAB45_HUMAN	SDF4	2.8009	362	43	0.119
3	3	FUCO2_HUMAN	FUCA2	2.7613	467	31	0.066
3	3	IPO7_HUMAN	IPO7	2.7587	1038	38	0.037
3	3	P53_HUMAN	TP53	2.6232	393	34	0.087
3	3	KBTB4_HUMAN	KBTBD4	2.5946	518	33	0.064
3	3	RD23A_HUMAN	RAD23A	2.5516	363	47	0.129
3	3	LPCT4_HUMAN	LPCAT4	2.3124	524	39	0.074
3	3	API5_HUMAN	API5	2.2438	524	30	0.057
3	3	FAKD1_HUMAN	FASTKD1	2.1567	847	34	0.04
3	3	TCPD_HUMAN	CCT4	1.8731	539	32	0.059
2	2	TBAL3_HUMAN	TUBAL3	4.1413	446	17	0.038
2	2	KAP3_HUMAN	PRKAR2B	3.6482	418	32	0.077
2	2	GLYC_HUMAN	SHMT1	3.6451	483	14	0.029
2	2	CALX_HUMAN	CANX	3.5503	592	34	0.057
2	2	PRP31_HUMAN	PRPF31	3.5417	499	28	0.056
2	2	CHK1_HUMAN	CHEK1	3.5029	476	36	0.076
2	2	SMCE1_HUMAN	SMARCE1	3.2981	411	24	0.058
2	2	TAD2B_HUMAN	TADA2B	3.2808	420	24	0.057
2	2	GRP75_HUMAN	HSPA9	3.199	679	23	0.034
2	2	B4DQ47_HUMAN	ZAK	3.157	354	26	0.073
2	2	H90B2_HUMAN	HSP90AB2P	3.1511	381	19	0.05
2	2	GRP78_HUMAN	HSPA5	3.1315	654	27	0.041
2	2	SYWC_HUMAN	WARS	3.0423	471	28	0.059
2	2	HNRH2_HUMAN	HNRNPH2	2.9424	449	40	0.089
2	2	CP062_HUMAN	C16orf62	2.9071	963	26	0.027
2	2	IMDH1_HUMAN	IMPDH1	2.8447	514	23	0.045
2	2	VRK3_HUMAN	VRK3	2.8176	474	20	0.042
2	2	GRWD1_HUMAN	GRWD1	2.7998	446	25	0.056
2	2	NT5D2_HUMAN	NT5DC2	2.6971	520	28	0.054
2	2	VATB1_HUMAN	ATP6V1B1	2.6571	513	31	0.06
2	2	FKBP4_HUMAN	FKBP4	2.6186	459	24	0.052
2	2	RBBP7_HUMAN	RBBP7	2.6048	425	37	0.087
2	2	AKP8L_HUMAN	AKAP8L	2.5343	646	31	0.048
2	2	XPOT_HUMAN	XPOT	2.5162	962	24	0.025
2	2	NOP56_HUMAN	NOP56	2.5097	594	24	0.04
2	2	K1522_HUMAN	KIAA1522	2.4906	1035	28	0.027
2	2	SSDH_HUMAN	ALDH5A1	2.4905	535	21	0.039
2	2	AL1A2_HUMAN	ALDH1A2	2.4899	518	15	0.029
2	2	UGPA_HUMAN	UGP2	2.4434	508	27	0.053
2	2	AIFM1_HUMAN	AIFM1	2.3943	613	21	0.034
2	2	RCN2_HUMAN	RCN2	2.3424	317	37	0.117
2	2	FKBP5_HUMAN	FKBP5	2.3377	457	19	0.042
2	2	FKBP8_HUMAN	FKBP8	2.1526	412	32	0.078
2	2	TCPH_HUMAN	CCT7	2.1516	543	16	0.029
2	2	AL1A1_HUMAN	ALDH1A1	2.115	501	15	0.03
2	2	G6PD_HUMAN	G6PD	2.1112	515	23	0.045
2	2	DNPEP_HUMAN	DNPEP	2.0402	475	26	0.055
2	2	PDLI7_HUMAN	PDLIM7	1.9258	457	21	0.046
2	2	2AAA_HUMAN	PPP2R1A	1.9056	589	15	0.025
2	2	PRKDC_HUMAN	PRKDC	1.7894	4128	19	0.005
2	2	GAPD1_HUMAN	GAPVD1	1.6368	1478	17	0.012
1	6	TBA1B_HUMAN	TUBA1B	3.971	451	14	0.031
1	2	SMU1_HUMAN	SMU1	2.2782	513	13	0.025
1	1	B3GN1_HUMAN	B3GNT1	4.8309	415	16	0.039
1	1	RRP1_HUMAN	RRP1	4.6884	461	13	0.028
1	1	NP1L1_HUMAN	NAP1L1	4.6205	391	17	0.043
1	1	LYSC_HUMAN	LYZ	4.583	148	12	0.081
1	1	ACTB_HUMAN	ACTB	4.0408	375	18	0.048
1	1	RPN2_HUMAN	RPN2	4.0133	631	24	0.038
1	1	PCKGM_HUMAN	PCK2	3.894	640	14	0.022
1	1	FACR1_HUMAN	FAR1	3.6645	515	12	0.023
1	1	CCNA2_HUMAN	CCNA2	3.6627	432	25	0.058
1	1	TBB4B_HUMAN	TUBB4B	3.5801	445	12	0.027
1	1	TBB2B_HUMAN	TUBB2B	3.5721	445	12	0.027
1	1	KV201_HUMAN		3.5657	115	13	0.113
1	1	PAPS2_HUMAN	PAPSS2	3.5654	614	13	0.021
1	1	CACO2_HUMAN	CALCOCO2	3.5323	446	11	0.025
1	1	TFG_HUMAN	TFG	3.3707	400	17	0.043
1	1	FIGL1_HUMAN	FIGNL1	3.344	674	12	0.018
1	1	CLPB_HUMAN	CLPB	3.325	707	13	0.018
1	1	PSMD4_HUMAN	PSMD4	3.315	377	25	0.066
1	1	SEPT8_HUMAN	2015-09-08	3.2668	483	16	0.033
1	1	ADT2_HUMAN	SLC25A5	3.2434	298	13	0.044
1	1	HS902_HUMAN	HSP90AA2	3.2345	343	20	0.058
1	1	UGGG1_HUMAN	UGGT1	3.1923	1555	13	0.008
1	1	ADT1_HUMAN	SLC25A4	3.1552	298	12	0.04
1	1	EF1A1_HUMAN	EEF1A1	3.0508	462	11	0.024
1	1	DESM_HUMAN	DES	3.0243	470	13	0.028
1	1	TCPQ_HUMAN	CCT8	2.996	548	15	0.027
1	1	NSN5C_HUMAN	NSUN5P2	2.9391	315	14	0.044
1	1	ANX11_HUMAN	ANXA11	2.895	505	12	0.024
1	1	RBM23_HUMAN	RBM23	2.8118	439	15	0.034
1	1	AT1B1_HUMAN	ATP1B1	2.7733	303	11	0.036
1	1	UBP2L_HUMAN	UBAP2L	2.7636	1087	9	0.008
1	1	DDX1_HUMAN	DDX1	2.7601	740	9	0.012
1	1	GTPB6_HUMAN	GTPBP6	2.7064	516	11	0.021
1	1	HS905_HUMAN	HSP90AA5P	2.7003	334	10	0.03
1	1	K7ES63_HUMAN	TUBB6	2.6323	116	14	0.121
1	1	Q5TBP9_HUMAN	LSM14B	2.6229	248	11	0.044
1	1	SAC1_HUMAN	SACM1L	2.6039	587	9	0.015
1	1	CDC37_HUMAN	CDC37	2.5884	378	9	0.024
1	1	CD2B2_HUMAN	CD2BP2	2.5833	341	14	0.041
1	1	SBP1_HUMAN	SELENBP1	2.5781	472	13	0.028
1	1	AL3A1_HUMAN	ALDH3A1	2.4791	453	12	0.026
1	1	DCA15_HUMAN	DCAF15	2.3345	600	13	0.022
1	1	NP1L4_HUMAN	NAP1L4	2.3176	375	8	0.021
1	1	TCPZ_HUMAN	CCT6A	2.3114	531	9	0.017
1	1	AP5Z1_HUMAN	AP5Z1	2.3108	807	7	0.009
1	1	ZNT9_HUMAN	SLC30A9	2.2611	568	12	0.021
1	1	SEC62_HUMAN	SEC62	2.2529	399	8	0.02
1	1	STXB2_HUMAN	STXBP2	2.2309	593	15	0.025
1	1	SHSA6_HUMAN	SHISA6	2.0762	500	13	0.026
1	1	SCAFB_HUMAN	SCAF11	2.075	1463	8	0.005
1	1	AL1A3_HUMAN	ALDH1A3	2.0469	512	8	0.016
1	1	AAAT_HUMAN	SLC1A5	2.0436	541	13	0.024
1	1	HEXA_HUMAN	HEXA	1.9259	529	11	0.021
1	1	MMSA_HUMAN	ALDH6A1	1.919	535	11	0.021
1	1	KCT2_HUMAN	KCT2	1.8992	265	13	0.049
1	1	IF5_HUMAN	EIF5	1.8762	431	9	0.021
1	1	CC85C_HUMAN	CCDC85C	1.869	419	22	0.053
1	1	KAP2_HUMAN	PRKAR2A	1.8552	404	12	0.03
1	1	PCAT1_HUMAN	LPCAT1	1.8489	534	10	0.019
1	1	DHC24_HUMAN	DHCR24	1.8433	516	7	0.014
1	1	SF3A1_HUMAN	SF3A1	1.7469	793	7	0.009
1	1	SET_HUMAN	SET	1.693	290	8	0.028
1	1	TLN1_HUMAN	TLN1	1.6695	2541	8	0.003
1	1	B7Z5D1_HUMAN	MLH3	1.6069	198	12	0.061

## Sheet: 80-120kDa
			Unique	Total	reference	Gene Symbol	AVG	Length	Coverage	Coverage %
			102	103	PRKDC_HUMAN	PRKDC	2.9233	4128	992	0.24
			48	50	COPB_HUMAN	COPB1	3.046	953	403	0.423
			44	58	DDX1_HUMAN	DDX1	2.8859	740	380	0.514
			44	45	GTF2I_HUMAN	GTF2I	3.0887	998	382	0.383
			42	47	EF2_HUMAN	EEF2	2.8889	858	325	0.379
			35	35	C1TC_HUMAN	MTHFD1	3.2087	935	349	0.373
			35	35	NUP93_HUMAN	NUP93	2.8994	819	294	0.359
			31	31	UN45A_HUMAN	UNC45A	3.4412	944	271	0.287
			30	31	XPOT_HUMAN	XPOT	3.2657	962	238	0.247
			30	30	TBK1_HUMAN	TBK1	3.0591	729	294	0.403
			29	29	PYGL_HUMAN	PYGL	2.8408	847	271	0.32
			28	29	IMB1_HUMAN	KPNB1	3.2369	876	261	0.298
			27	29	SYMC_HUMAN	MARS	3.3625	900	321	0.357
			26	27	IMMT_HUMAN	IMMT	3.0533	758	284	0.375
			26	27	GCP2_HUMAN	TUBGCP2	3.0323	902	313	0.347
			26	27	BCLF1_HUMAN	BCLAF1	3.0265	920	237	0.258
			24	28	AL1L1_HUMAN	ALDH1L1	3.136	902	243	0.269
			24	24	COG1_HUMAN	COG1	3.0455	980	301	0.307
			23	28	HS90A_HUMAN	HSP90AA1	3.2524	732	218	0.298
			23	23	ENPL_HUMAN	HSP90B1	3.1936	803	258	0.321
			23	23	XPO2_HUMAN	CSE1L	3.1056	971	249	0.256
			22	23	MOGS_HUMAN	MOGS	2.6826	837	260	0.311
			22	22	COPG1_HUMAN	COPG1	3.3505	874	240	0.275
			22	22	SYQ_HUMAN	QARS	3.2763	775	261	0.337
			22	22	GCP3_HUMAN	TUBGCP3	3.1862	907	263	0.29
			22	22	PSMD2_HUMAN	PSMD2	2.9227	908	246	0.271
			22	22	MMS19_HUMAN	MMS19	2.8664	1030	273	0.265
			21	21	IF4G2_HUMAN	EIF4G2	2.6602	907	227	0.25
			20	21	STAT1_HUMAN	STAT1	3.2587	750	214	0.285
			20	21	HNRPU_HUMAN	HNRNPU	2.856	825	164	0.199
			20	20	IRS4_HUMAN	IRS4	3.145	1257	321	0.255
			20	20	TERA_HUMAN	VCP	3.1291	806	266	0.33
			20	20	CTNA1_HUMAN	CTNNA1	3.0096	906	234	0.258
			20	20	TELO2_HUMAN	TELO2	2.9673	837	224	0.268
			20	20	DHX9_HUMAN	DHX9	2.8315	1270	212	0.167
			19	19	INT7_HUMAN	INTS7	3.1075	962	201	0.209
			19	19	ESYT2_HUMAN	ESYT2	2.9977	921	250	0.271
			19	19	UGGG1_HUMAN	UGGT1	2.968	1555	244	0.157
			18	18	ZW10_HUMAN	ZW10	3.1587	779	205	0.263
			18	18	ILF3_HUMAN	ILF3	2.9202	894	183	0.205
			17	20	H90B3_HUMAN	HSP90AB3P	3.1436	597	110	0.184
			17	18	CLH1_HUMAN	CLTC	2.6357	1675	206	0.123
			17	17	ACTN1_HUMAN	ACTN1	3.1037	892	219	0.246
			17	17	TFR1_HUMAN	TFRC	3.0329	760	224	0.295
			17	17	SYIC_HUMAN	IARS	2.7829	1262	176	0.139
			16	18	CALX_HUMAN	CANX	3.182	592	171	0.289
			16	18	EXOC2_HUMAN	EXOC2	2.8534	924	178	0.193
			16	17	P3H1_HUMAN	LEPRE1	2.7177	736	163	0.221
			16	16	ACTN4_HUMAN	ACTN4	3.4865	911	211	0.232
			16	16	GANAB_HUMAN	GANAB	3.3312	944	200	0.212
			16	16	MSH2_HUMAN	MSH2	3.3082	934	191	0.204
			16	16	COPG2_HUMAN	COPG2	3.2637	871	192	0.22
			16	16	COPB2_HUMAN	COPB2	3.2517	906	211	0.233
			16	16	MCM4_HUMAN	MCM4	3.2045	863	187	0.217
			16	16	AL1L2_HUMAN	ALDH1L2	3.1688	923	167	0.181
			16	16	CAND1_HUMAN	CAND1	3.0928	1230	195	0.159
			15	16	TR150_HUMAN	THRAP3	3.0886	955	165	0.173
			15	16	AKP8L_HUMAN	AKAP8L	3.0504	646	117	0.181
			15	15	NOC2L_HUMAN	NOC2L	3.1116	749	141	0.188
			15	15	VPS52_HUMAN	VPS52	3.0253	723	170	0.235
			15	15	NUCL_HUMAN	NCL	2.9005	710	185	0.261
			15	15	PDC6I_HUMAN	PDCD6IP	2.8413	868	163	0.188
			15	15	CIP2A_HUMAN	KIAA1524	2.6194	905	145	0.16
			14	14	TNPO1_HUMAN	TNPO1	3.1489	898	141	0.157
			14	14	TTC27_HUMAN	TTC27	2.9173	843	148	0.176
			14	14	DHX15_HUMAN	DHX15	2.7438	795	158	0.199
			14	14	XPO1_HUMAN	XPO1	2.6821	1071	150	0.14
			13	15	UFL1_HUMAN	UFL1	2.5544	794	150	0.189
			13	14	CCDC8_HUMAN	CCDC8	3.3039	538	194	0.361
			13	13	IKKB_HUMAN	IKBKB	3.4243	756	149	0.197
			13	13	GEMI4_HUMAN	GEMIN4	3.3082	1058	155	0.147
			13	13	DDX21_HUMAN	DDX21	3.1158	783	173	0.221
			13	13	IPO9_HUMAN	IPO9	2.9712	1041	130	0.125
			13	13	SYEP_HUMAN	EPRS	2.9079	1512	171	0.113
			12	16	HS74L_HUMAN	HSPA4L	3.1652	839	134	0.16
			12	12	LAS1L_HUMAN	LAS1L	3.4641	734	153	0.208
			12	12	AKAP8_HUMAN	AKAP8	3.3876	692	164	0.237
			12	12	PDXD1_HUMAN	PDXDC1	3.3639	788	196	0.249
			12	12	IPO13_HUMAN	IPO13	3.3105	963	138	0.143
			12	12	4F2_HUMAN	SLC3A2	3.296	630	140	0.222
			12	12	COG3_HUMAN	COG3	3.099	828	146	0.176
			12	12	GCN1L_HUMAN	GCN1L1	3.0127	2671	182	0.068
			12	12	TEX10_HUMAN	TEX10	2.9995	929	151	0.163
			12	12	FUBP2_HUMAN	KHSRP	2.9478	711	174	0.245
			12	12	VPS53_HUMAN	VPS53	2.6779	699	135	0.193
			11	13	HS90B_HUMAN	HSP90AB1	4.0363	724	130	0.18
			11	11	TBL3_HUMAN	TBL3	3.3763	808	127	0.157
			11	11	ACAP2_HUMAN	ACAP2	3.1714	778	152	0.195
			11	11	PP6R3_HUMAN	PPP6R3	3.0511	873	128	0.147
			11	11	SCYL2_HUMAN	SCYL2	2.9372	929	152	0.164
			11	11	HEAT2_HUMAN	HEATR2	2.6768	855	118	0.138
			11	11	CP062_HUMAN	C16orf62	2.613	963	140	0.145
			11	11	XPO7_HUMAN	XPO7	2.573	1087	128	0.118
			10	12	H90B2_HUMAN	HSP90AB2P	3.302	381	71	0.186
			10	10	LETM1_HUMAN	LETM1	3.4509	739	133	0.18
			10	10	DDX51_HUMAN	DDX51	3.2422	666	139	0.209
			10	10	HNRL1_HUMAN	HNRNPUL1	3.2046	856	142	0.166
			10	10	NSUN2_HUMAN	NSUN2	3.1884	767	122	0.159
			10	10	SYLM_HUMAN	LARS2	2.874	903	125	0.138
			10	10	VPS51_HUMAN	VPS51	2.8047	782	103	0.132
			9	9	SYAM_HUMAN	AARS2	3.2818	985	114	0.116
			9	9	CTNB1_HUMAN	CTNNB1	3.235	781	112	0.143
			9	9	CPT1A_HUMAN	CPT1A	3.1008	773	110	0.142
			9	9	UBP5_HUMAN	USP5	3.0619	858	127	0.148
			9	9	PYGB_HUMAN	PYGB	2.8061	843	95	0.113
			9	9	DYHC1_HUMAN	DYNC1H1	2.7985	4646	124	0.027
			9	9	LPPRC_HUMAN	LRPPRC	2.7565	1394	94	0.067
			9	9	COPA_HUMAN	COPA	2.7473	1224	95	0.078
			9	9	EXOC1_HUMAN	EXOC1	2.7427	894	129	0.144
			9	9	NLRX1_HUMAN	NLRX1	2.5181	975	92	0.094
			9	9	UBR5_HUMAN	UBR5	2.3289	2799	110	0.039
			8	9	EWS_HUMAN	EWSR1	3.8374	656	91	0.139
			8	8	RRP44_HUMAN	DIS3	3.5131	958	104	0.109
			8	8	TBCD_HUMAN	TBCD	3.2232	1192	100	0.084
			8	8	HOOK1_HUMAN	HOOK1	3.216	728	107	0.147
			8	8	PKHH3_HUMAN	PLEKHH3	3.1754	793	103	0.13
			8	8	WRIP1_HUMAN	WRNIP1	3.1525	665	97	0.146
			8	8	ACON_HUMAN	ACO2	3.1478	780	113	0.145
			8	8	NSMA3_HUMAN	SMPD4	3.1351	827	95	0.115
			8	8	NU205_HUMAN	NUP205	3.1016	2012	105	0.052
			8	8	MCM5_HUMAN	MCM5	3.0983	734	110	0.15
			7	7	TIF1B_HUMAN	TRIM28	3.9272	835	88	0.105
			7	7	IPO7_HUMAN	IPO7	3.2684	1038	75	0.072
			7	7	PYR1_HUMAN	CAD	3.1066	2225	86	0.039
			7	7	MAGD1_HUMAN	MAGED1	2.9857	778	97	0.125
			7	7	GLU2B_HUMAN	PRKCSH	2.9306	528	86	0.163
			7	7	OPA1_HUMAN	OPA1	2.7005	960	93	0.097
			7	7	EXOSX_HUMAN	EXOSC10	2.6566	885	95	0.107
			7	7	NAA15_HUMAN	NAA15	2.6229	866	85	0.098
			7	7	INT6_HUMAN	INTS6	2.4	887	104	0.117
			6	7	PSAL_HUMAN	NPEPPSL1	2.5374	478	57	0.119
			6	6	AAAT_HUMAN	SLC1A5	3.5272	541	81	0.15
			6	6	IPO4_HUMAN	IPO4	3.1598	1081	83	0.077
			6	6	PSA_HUMAN	NPEPPS	3.1385	919	71	0.077
			6	6	XPO5_HUMAN	XPO5	3.1357	1204	63	0.052
			6	6	HELLS_HUMAN	HELLS	3.0003	838	86	0.103
			6	6	TANK_HUMAN	TANK	2.9742	425	49	0.115
			6	6	SEC63_HUMAN	SEC63	2.9573	760	58	0.076
			6	6	TF3C3_HUMAN	GTF3C3	2.8127	886	79	0.089
			6	6	AT2A2_HUMAN	ATP2A2	2.8006	1042	90	0.086
			6	6	AT2A1_HUMAN	ATP2A1	2.7784	1001	72	0.072
			6	6	HSP74_HUMAN	HSPA4	2.7734	840	68	0.081
			6	6	FLNA_HUMAN	FLNA	2.7167	2647	92	0.035
			6	6	TAXB1_HUMAN	TAX1BP1	2.6358	789	81	0.103
			6	6	RNZ2_HUMAN	ELAC2	2.6096	826	85	0.103
			6	6	TNPO3_HUMAN	TNPO3	2.5964	923	59	0.064
			6	6	AP1G1_HUMAN	AP1G1	2.4673	822	68	0.083
			6	6	XRN2_HUMAN	XRN2	2.3311	950	87	0.092
			6	6	TRM1L_HUMAN	TRMT1L	2.1455	733	84	0.115
			5	7	HS904_HUMAN	HSP90AA4P	3.2874	418	31	0.074
			5	6	WDHD1_HUMAN	WDHD1	2.566	1129	61	0.054
			5	6	PRC2B_HUMAN	PRRC2B	2.0967	2229	73	0.033
			5	5	HS105_HUMAN	HSPH1	3.6465	858	77	0.09
			5	5	GGT7_HUMAN	GGT7	3.4916	662	74	0.112
			5	5	UBP2L_HUMAN	UBAP2L	3.4785	1087	93	0.086
			5	5	TBA1A_HUMAN	TUBA1A	3.3044	451	72	0.16
			5	5	DYN2_HUMAN	DNM2	3.2472	870	70	0.08
			5	5	GYS1_HUMAN	GYS1	3.1881	737	64	0.087
			5	5	VPS16_HUMAN	VPS16	3.1536	839	72	0.086
			5	5	TBKB1_HUMAN	TBKBP1	2.9977	615	53	0.086
			5	5	PLCD3_HUMAN	PLCD3	2.9931	789	69	0.087
			5	5	PANK4_HUMAN	PANK4	2.9464	773	63	0.082
			5	5	RFA1_HUMAN	RPA1	2.8633	616	64	0.104
			5	5	SYF1_HUMAN	XAB2	2.8632	855	64	0.075
			5	5	STAT3_HUMAN	STAT3	2.8502	770	59	0.077
			5	5	STRN3_HUMAN	STRN3	2.8483	797	65	0.082
			5	5	MAP1B_HUMAN	MAP1B	2.8337	2468	76	0.031
			5	5	TFP11_HUMAN	TFIP11	2.8248	837	62	0.074
			5	5	ACLY_HUMAN	ACLY	2.7445	1101	60	0.054
			5	5	EIF3C_HUMAN	EIF3C	2.7124	913	42	0.046
			5	5	MA1B1_HUMAN	MAN1B1	2.7102	699	84	0.12
			5	5	VAC14_HUMAN	VAC14	2.6776	782	61	0.078
			5	5	GAPD1_HUMAN	GAPVD1	2.6263	1478	65	0.044
			5	5	TTK_HUMAN	TTK	2.6168	857	67	0.078
			5	5	MYO1C_HUMAN	MYO1C	2.586	1063	69	0.065
			5	5	EXOC4_HUMAN	EXOC4	2.4321	974	61	0.063
			5	5	ANM10_HUMAN	PRMT10	2.3589	845	49	0.058
			5	5	IPO5_HUMAN	IPO5	2.3185	1097	53	0.048
			4	8	IF4B_HUMAN	EIF4B	1.5459	611	44	0.072
			4	4	PRC2A_HUMAN	PRRC2A	3.6007	2157	99	0.046
			4	4	HACE1_HUMAN	HACE1	3.468	909	59	0.065
			4	4	QSOX2_HUMAN	QSOX2	3.4009	698	56	0.08
			4	4	RNF31_HUMAN	RNF31	3.3736	1072	58	0.054
			4	4	PALD_HUMAN	PALD1	3.3247	856	67	0.078
			4	4	RANB9_HUMAN	RANBP9	3.2932	729	59	0.081
			4	4	OSBP1_HUMAN	OSBP	3.2807	807	67	0.083
			4	4	SE1L1_HUMAN	SEL1L	3.2158	794	71	0.089
			4	4	DDB1_HUMAN	DDB1	3.0681	1140	48	0.042
			4	4	HECD3_HUMAN	HECTD3	3.067	861	52	0.06
			4	4	AT1A1_HUMAN	ATP1A1	3.0351	1023	49	0.048
			4	4	EVI5L_HUMAN	EVI5L	2.9563	794	57	0.072
			4	4	CSDE1_HUMAN	CSDE1	2.913	798	51	0.064
			4	4	PLOD3_HUMAN	PLOD3	2.7986	738	53	0.072
			4	4	4ET_HUMAN	EIF4ENIF1	2.7705	985	70	0.071
			4	4	RIR1_HUMAN	RRM1	2.7508	792	47	0.059
			4	4	CNNM4_HUMAN	CNNM4	2.7288	775	48	0.062
			4	4	PLOD2_HUMAN	PLOD2	2.7238	737	45	0.061
			4	4	P4R3A_HUMAN	SMEK1	2.7043	833	41	0.049
			4	4	PEX6_HUMAN	PEX6	2.6994	980	54	0.055
			4	4	K1967_HUMAN	KIAA1967	2.6969	923	50	0.054
			4	4	OGT1_HUMAN	OGT	2.6914	1046	67	0.064
			4	4	SSRP1_HUMAN	SSRP1	2.6706	709	58	0.082
			4	4	HNRL2_HUMAN	HNRNPUL2	2.6584	747	42	0.056
			4	4	MCM7_HUMAN	MCM7	2.6535	719	43	0.06
			4	4	BIRC2_HUMAN	BIRC2	2.5914	618	48	0.078
			4	4	SYLC_HUMAN	LARS	2.584	1176	53	0.045
			4	4	PK3C3_HUMAN	PIK3C3	2.5084	887	51	0.057
			4	4	CAND2_HUMAN	CAND2	2.492	1236	57	0.046
			4	4	MCM8_HUMAN	MCM8	2.4145	840	47	0.056
			4	4	TF3C4_HUMAN	GTF3C4	2.3237	822	58	0.071
			4	4	DPOD1_HUMAN	POLD1	2.1148	1107	38	0.034
			4	4	CDC27_HUMAN	CDC27	1.986	824	50	0.061
			4	4	DYN1_HUMAN	DNM1	1.9665	864	45	0.052
			3	5	NOM1_HUMAN	NOM1	2.6155	860	41	0.048
			3	3	HS905_HUMAN	HSP90AA5P	3.6164	334	26	0.078
			3	3	PDS5A_HUMAN	PDS5A	3.6028	1337	50	0.037
			3	3	KI20A_HUMAN	KIF20A	3.4577	890	40	0.045
			3	3	ABR_HUMAN	ABR	3.2952	859	42	0.049
			3	3	ACOC_HUMAN	ACO1	3.2645	889	55	0.062
			3	3	E41L5_HUMAN	EPB41L5	3.2399	733	50	0.068
			3	3	P85B_HUMAN	PIK3R2	3.2242	728	49	0.067
			3	3	IPO8_HUMAN	IPO8	3.1693	1037	35	0.034
			3	3	PI4KA_HUMAN	PI4KA	3.0728	2044	38	0.019
			3	3	STRN4_HUMAN	STRN4	3.0156	753	36	0.048
			3	3	INT8_HUMAN	INTS8	3.0142	995	45	0.045
			3	3	PPM1E_HUMAN	PPM1E	3.0091	764	42	0.055
			3	3	MAGD4_HUMAN	MAGED4	3.0073	741	48	0.065
			3	3	PML_HUMAN	PML	2.8796	882	56	0.063
			3	3	HDX_HUMAN	HDX	2.8476	690	34	0.049
			3	3	LRC41_HUMAN	LRRC41	2.8244	812	38	0.047
			3	3	DDX50_HUMAN	DDX50	2.7669	737	32	0.043
			3	3	SYAC_HUMAN	AARS	2.7499	968	35	0.036
			3	3	TBB2A_HUMAN	TUBB2A	2.7335	445	29	0.065
			3	3	SAE2_HUMAN	UBA2	2.6961	640	32	0.05
			3	3	TTC7B_HUMAN	TTC7B	2.6308	843	34	0.04
			3	3	FA48A_HUMAN	FAM48A	2.6278	779	36	0.046
			3	3	ZN219_HUMAN	ZNF219	2.5747	722	44	0.061
			3	3	ANC2_HUMAN	ANAPC2	2.4971	822	33	0.04
			3	3	B2L13_HUMAN	BCL2L13	2.456	485	54	0.111
			3	3	P3H3_HUMAN	LEPREL2	2.4464	736	36	0.049
			3	3	EXOC6_HUMAN	EXOC6	2.3409	804	34	0.042
			3	3	AP5B1_HUMAN	AP5B1	2.2786	878	40	0.046
			3	3	RPB2_HUMAN	POLR2B	2.2754	1174	27	0.023
			3	3	SPG20_HUMAN	SPG20	2.2707	666	35	0.053
			3	3	RIPK4_HUMAN	RIPK4	2.2213	832	33	0.04
			3	3	MSH6_HUMAN	MSH6	2.1846	1360	35	0.026
			3	3	CTND1_HUMAN	CTNND1	2.1298	968	31	0.032
			3	3	CNDG2_HUMAN	NCAPG2	2.0562	1143	33	0.029
			3	3	DHTK1_HUMAN	DHTKD1	1.9784	919	30	0.033
			2	6	CAMP3_HUMAN	CAMSAP3	1.8317	1249	37	0.03
			2	3	HS902_HUMAN	HSP90AA2	3.3191	343	32	0.093
			2	3	AT2C1_HUMAN	ATP2C1	2.6433	919	28	0.03
			2	2	MCM3_HUMAN	MCM3	4.0429	808	35	0.043
			2	2	PI3R4_HUMAN	PIK3R4	3.748	1358	26	0.019
			2	2	CA112_HUMAN	C1orf112	3.7462	853	31	0.036
			2	2	EIF3B_HUMAN	EIF3B	3.6461	814	41	0.05
			2	2	AP2A2_HUMAN	AP2A2	3.6002	939	26	0.028
			2	2	FUS_HUMAN	FUS	3.573	526	31	0.059
			2	2	MEX3D_HUMAN	MEX3D	3.5518	651	38	0.058
			2	2	DHX36_HUMAN	DHX36	3.5234	1008	33	0.033
			2	2	YBOX1_HUMAN	YBX1	3.4219	324	49	0.151
			2	2	ARVC_HUMAN	ARVCF	3.3628	962	47	0.049
			2	2	APBB1_HUMAN	APBB1	3.3335	710	23	0.032
			2	2	RL40_HUMAN	UBA52	3.2891	128	25	0.195
			2	2	ADT2_HUMAN	SLC25A5	3.2314	298	22	0.074
			2	2	SYIM_HUMAN	IARS2	3.2314	1012	29	0.029
			2	2	NKRF_HUMAN	NKRF	3.1925	690	22	0.032
			2	2	SMYD4_HUMAN	SMYD4	3.1772	804	31	0.039
			2	2	OS9_HUMAN	OS9	3.1728	667	36	0.054
			2	2	UBE3C_HUMAN	UBE3C	3.1607	1083	34	0.031
			2	2	PRPF3_HUMAN	PRPF3	3.0803	683	29	0.042
			2	2	RB3GP_HUMAN	RAB3GAP1	2.9987	981	29	0.03
			2	2	CX057_HUMAN	CXorf57	2.9571	855	40	0.047
			2	2	TTC37_HUMAN	TTC37	2.8908	1564	27	0.017
			2	2	EF1A1_HUMAN	EEF1A1	2.8805	462	35	0.076
			2	2	LARP4_HUMAN	LARP4	2.8283	724	38	0.052
			2	2	TBB5_HUMAN	TUBB	2.822	444	27	0.061
			2	2	UBA1_HUMAN	UBA1	2.7952	1058	33	0.031
			2	2	ADT1_HUMAN	SLC25A4	2.7466	298	20	0.067
			2	2	EMIL3_HUMAN	EMILIN3	2.7458	766	32	0.042
			2	2	FXR2_HUMAN	FXR2	2.7162	673	42	0.062
			2	2	CNNM2_HUMAN	CNNM2	2.6963	875	30	0.034
			2	2	INT4_HUMAN	INTS4	2.5383	963	20	0.021
			2	2	VPRBP_HUMAN	VPRBP	2.5158	1507	38	0.025
			2	2	KAT2B_HUMAN	KAT2B	2.5117	832	21	0.025
			2	2	MED16_HUMAN	MED16	2.5109	877	29	0.033
			2	2	RN219_HUMAN	RNF219	2.4699	726	35	0.048
			2	2	DDX6_HUMAN	DDX6	2.4663	483	39	0.081
			2	2	ERF3A_HUMAN	GSPT1	2.4542	499	21	0.042
			2	2	F115A_HUMAN	FAM115A	2.4532	921	20	0.022
			2	2	SPT5H_HUMAN	SUPT5H	2.4508	1087	26	0.024
			2	2	AMPD2_HUMAN	AMPD2	2.4335	879	23	0.026
			2	2	AP1G2_HUMAN	AP1G2	2.4175	785	19	0.024
			2	2	INT1_HUMAN	INTS1	2.3737	2190	24	0.011
			2	2	C1TM_HUMAN	MTHFD1L	2.3453	978	25	0.026
			2	2	PDPR_HUMAN	PDPR	2.2645	879	22	0.025
			2	2	TLE1_HUMAN	TLE1	2.2428	770	22	0.029
			2	2	IQGA2_HUMAN	IQGAP2	2.1107	1575	22	0.014
			2	2	APC4_HUMAN	ANAPC4	2.0875	808	23	0.028
			2	2	ARHG2_HUMAN	ARHGEF2	2.0791	986	22	0.022
			2	2	RRP1B_HUMAN	RRP1B	2.0511	758	25	0.033
			2	2	RBGPR_HUMAN	RAB3GAP2	2.0426	1393	22	0.016
			2	2	CNDH2_HUMAN	NCAPH2	2.0336	605	22	0.036
			2	2	RBM12_HUMAN	RBM12	2.0269	932	28	0.03
			2	2	GRAP1_HUMAN	GRIPAP1	2.0113	841	18	0.021
			2	2	GBF1_HUMAN	GBF1	1.9363	1859	23	0.012
			2	2	DICER_HUMAN	DICER1	1.8993	1922	23	0.012
			2	2	ENPLL_HUMAN	HSP90B2P	1.8184	399	16	0.04
			2	2	MCM6_HUMAN	MCM6	1.8069	821	21	0.026
			2	2	KAT2A_HUMAN	KAT2A	1.7484	837	21	0.025
			1	4	RAS4B_HUMAN	RASA4B	1.9228	803	14	0.017
			1	2	KV201_HUMAN		3.5223	115	13	0.113
			1	2	ACINU_HUMAN	ACIN1	1.6305	1341	10	0.007
			1	1	CLAP2_HUMAN	CLASP2	4.714	1294	17	0.013
			1	1	GEPH_HUMAN	GPHN	4.5825	736	17	0.023
			1	1	SP1_HUMAN	SP1	4.4442	785	28	0.036
			1	1	HNRPR_HUMAN	HNRNPR	4.3264	633	13	0.021
			1	1	TSR1_HUMAN	TSR1	4.3187	804	15	0.019
			1	1	SjGST_Schistosoma		4.2391	218	20	0.092
			1	1	CND3_HUMAN	NCAPG	4.0486	1015	12	0.012
			1	1	ACTB_HUMAN	ACTB	3.9033	375	18	0.048
			1	1	CQ085_HUMAN	C17orf85	3.8238	620	13	0.021
			1	1	BIG1_HUMAN	ARFGEF1	3.7654	1849	22	0.012
			1	1	RPA34_HUMAN	CD3EAP	3.7485	510	24	0.047
			1	1	SF3A1_HUMAN	SF3A1	3.6068	793	23	0.029
			1	1	STAT2_HUMAN	STAT2	3.5646	851	13	0.015
			1	1	KS6A4_HUMAN	RPS6KA4	3.527	772	19	0.025
			1	1	BBS7_HUMAN	BBS7	3.5178	715	10	0.014
			1	1	ACTA_HUMAN	ACTA2	3.5152	377	16	0.042
			1	1	F91A1_HUMAN	FAM91A1	3.4776	838	13	0.016
			1	1	NU153_HUMAN	NUP153	3.4612	1475	19	0.013
			1	1	RRF2M_HUMAN	GFM2	3.4599	779	13	0.017
			1	1	MED25_HUMAN	MED25	3.4476	747	18	0.024
			1	1	PLPL6_HUMAN	PNPLA6	3.3948	1366	12	0.009
			1	1	TNPO2_HUMAN	TNPO2	3.3819	897	13	0.014
			1	1	UBP7_HUMAN	USP7	3.3456	1102	20	0.018
			1	1	NIBL1_HUMAN	FAM129B	3.332	746	11	0.015
			1	1	HTSF1_HUMAN	HTATSF1	3.3243	755	15	0.02
			1	1	GELS_HUMAN	GSN	3.2801	782	17	0.022
			1	1	MPCP_HUMAN	SLC25A3	3.2707	362	12	0.033
			1	1	WDR91_HUMAN	WDR91	3.2584	747	12	0.016
			1	1	RIOK1_HUMAN	RIOK1	3.2506	568	12	0.021
			1	1	MATR3_HUMAN	MATR3	3.2154	847	18	0.021
			1	1	PWP2_HUMAN	PWP2	3.1576	919	16	0.017
			1	1	FACD2_HUMAN	FANCD2	3.1533	1471	15	0.01
			1	1	TTI1_HUMAN	TTI1	3.0902	1089	14	0.013
			1	1	GRM1A_HUMAN	GRAMD1A	3.0897	724	19	0.026
			1	1	UBR4_HUMAN	UBR4	3.0781	5183	20	0.004
			1	1	KIF11_HUMAN	KIF11	3.0435	1056	14	0.013
			1	1	PPR21_HUMAN	PPP1R21	3.0416	780	17	0.022
			1	1	TRAF2_HUMAN	TRAF2	3.0403	501	13	0.026
			1	1	LAMP2_HUMAN	LAMP2	2.9267	410	8	0.02
			1	1	FAF1_HUMAN	FAF1	2.9165	650	11	0.017
			1	1	DX26B_HUMAN	DDX26B	2.8973	861	11	0.013
			1	1	CHSS2_HUMAN	CHPF	2.8836	775	12	0.015
			1	1	LONM_HUMAN	LONP1	2.8632	959	11	0.011
			1	1	COG5_HUMAN	COG5	2.7891	839	13	0.015
			1	1	DDX27_HUMAN	DDX27	2.7584	796	13	0.016
			1	1	GCR_HUMAN	NR3C1	2.726	777	13	0.017
			1	1	XPO4_HUMAN	XPO4	2.6626	1151	13	0.011
			1	1	EXC6B_HUMAN	EXOC6B	2.5913	811	12	0.015
			1	1	MTR1_HUMAN	FTSJD2	2.5544	835	10	0.012
			1	1	CND2_HUMAN	NCAPH	2.528	741	11	0.015
			1	1	U5S1_HUMAN	EFTUD2	2.5112	972	13	0.013
			1	1	LAMP1_HUMAN	LAMP1	2.5023	417	9	0.022
			1	1	FLII_HUMAN	FLII	2.4941	1269	10	0.008
			1	1	AP2A1_HUMAN	AP2A1	2.482	977	9	0.009
			1	1	VPS11_HUMAN	VPS11	2.4597	941	11	0.012
			1	1	HIC2_HUMAN	HIC2	2.4469	615	10	0.016
			1	1	GTD2A_HUMAN	GTF2IRD2	2.4273	949	9	0.009
			1	1	MON2_HUMAN	MON2	2.4246	1718	10	0.006
			1	1	CUL4A_HUMAN	CUL4A	2.3916	759	8	0.011
			1	1	DDX20_HUMAN	DDX20	2.3767	824	12	0.015
			1	1	ACPH_HUMAN	APEH	2.335	732	13	0.018
			1	1	ASCC2_HUMAN	ASCC2	2.3234	757	8	0.011
			1	1	TTC13_HUMAN	TTC13	2.3066	860	13	0.015
			1	1	Q5T9W8_HUMAN	HSP90AB1	2.3039	168	12	0.071
			1	1	DJC10_HUMAN	DNAJC10	2.2763	793	12	0.015
			1	1	IKKE_HUMAN	IKBKE	2.2575	716	8	0.011
			1	1	AGO2_HUMAN	EIF2C2	2.2062	859	12	0.014
			1	1	OSB10_HUMAN	OSBPL10	2.1937	764	10	0.013
			1	1	CUL4B_HUMAN	CUL4B	2.1056	913	12	0.013
			1	1	ZC3H1_HUMAN	ZFC3H1	2.0057	1989	11	0.006
			1	1	SORT_HUMAN	SORT1	1.9927	831	12	0.014
			1	1	PATL1_HUMAN	PATL1	1.9766	770	10	0.013
			1	1	NUP98_HUMAN	NUP98	1.9663	1817	14	0.008
			1	1	PDE4D_HUMAN	PDE4D	1.9121	809	10	0.012
			1	1	FA40A_HUMAN	FAM40A	1.9095	837	14	0.017
			1	1	EI2BE_HUMAN	EIF2B5	1.8869	721	8	0.011
			1	1	OSBL9_HUMAN	OSBPL9	1.8822	736	10	0.014
			1	1	G5E9M5_HUMAN	ILF3	1.8818	898	8	0.009
			1	1	WDR11_HUMAN	WDR11	1.8456	1224	12	0.01
			1	1	KIFA3_HUMAN	KIFAP3	1.7713	792	7	0.009
			1	1	KIF1B_HUMAN	KIF1B	1.7668	1816	13	0.007
			1	1	ZN638_HUMAN	ZNF638	1.7166	1978	11	0.006
			1	1	ALG13_HUMAN	ALG13	1.7148	1137	17	0.015
			1	1	VPS39_HUMAN	VPS39	1.6997	886	18	0.02
			1	1	TGON2_HUMAN	TGOLN2	1.6908	480	14	0.029
			1	1	KPCI_HUMAN	PRKCI	1.6256	596	14	0.023
			1	1	LYSC_HUMAN	LYZ	1.6185	148	8	0.054
			1	1	FLRT1_HUMAN	FLRT1	1.6078	646	10	0.015
			1	1	CKAP2_HUMAN	CKAP2	1.5922	683	13	0.019
			1	1	DOCK1_HUMAN	DOCK1	1.5475	1865	6	0.003
			1	1	VGFR2_HUMAN	KDR	1.5165	1356	6	0.004
			1	1	SMAL1_HUMAN	SMARCAL1	1.5138	954	14	0.015

## Sheet: 150kDa
Unique	Total	reference	Gene Symbol	AVG	Length	Coverage	Coverage %
205	216	DYHC1_HUMAN	DYNC1H1	3.1133	4646	1790	0.385
202	218	PRKDC_HUMAN	PRKDC	3.0497	4128	1484	0.359
79	80	GCN1L_HUMAN	GCN1L1	3.0493	2671	787	0.295
66	72	PYR1_HUMAN	CAD	3.1427	2225	681	0.306
53	54	FLNA_HUMAN	FLNA	3.0314	2647	771	0.291
41	41	SPTN1_HUMAN	SPTAN1	3.0292	2472	514	0.208
37	38	MDN1_HUMAN	MDN1	2.9906	5596	491	0.088
37	37	HD_HUMAN	HTT	3.0882	3142	461	0.147
35	36	SPTB2_HUMAN	SPTBN1	3.1899	2364	464	0.196
35	35	MYH10_HUMAN	MYH10	3.0035	1976	388	0.196
34	34	UBR5_HUMAN	UBR5	3.2606	2799	471	0.168
34	34	UTRO_HUMAN	UTRN	2.9566	3433	430	0.125
31	31	FAS_HUMAN	FASN	3.1448	2511	393	0.157
31	31	RN213_HUMAN	RNF213	2.9536	5207	382	0.073
30	31	PRC2A_HUMAN	PRRC2A	3.3095	2157	440	0.204
29	29	MYH9_HUMAN	MYH9	3.2923	1960	389	0.198
27	27	DPOE1_HUMAN	POLE	3.1474	2286	363	0.159
27	27	HUWE1_HUMAN	HUWE1	2.9962	4374	378	0.086
27	27	FLNB_HUMAN	FLNB	2.987	2602	383	0.147
26	26	HEAT1_HUMAN	HEATR1	3.026	2144	314	0.146
26	26	EIF3A_HUMAN	EIF3A	2.7982	1382	271	0.196
25	25	MAP1B_HUMAN	MAP1B	3.0919	2468	326	0.132
24	24	UBR4_HUMAN	UBR4	2.7635	5183	305	0.059
23	26	PRC2B_HUMAN	PRRC2B	2.951	2229	365	0.164
22	23	CKAP5_HUMAN	CKAP5	2.8185	2032	315	0.155
22	22	IQGA1_HUMAN	IQGAP1	3.1592	1657	296	0.179
22	22	KNTC1_HUMAN	KNTC1	2.8717	2209	244	0.11
21	22	TR150_HUMAN	THRAP3	3.3777	955	224	0.235
21	21	RPB1_HUMAN	POLR2A	2.8271	1970	291	0.148
21	21	VWA8_HUMAN	VWA8	2.7854	1905	263	0.138
21	21	NU205_HUMAN	NUP205	2.6723	2012	206	0.102
20	28	TPR_HUMAN	TPR	2.6934	2363	264	0.112
20	21	NUMA1_HUMAN	NUMA1	3.4087	2115	274	0.13
20	20	U520_HUMAN	SNRNP200	2.9212	2136	233	0.109
20	20	BCLF1_HUMAN	BCLAF1	2.7662	920	217	0.236
19	19	CNOT1_HUMAN	CNOT1	2.9402	2376	259	0.109
19	19	ATM_HUMAN	ATM	2.8863	3056	219	0.072
19	19	NU188_HUMAN	NUP188	2.4456	1749	233	0.133
18	21	FLNC_HUMAN	FLNC	2.7367	2725	239	0.088
18	18	DJC13_HUMAN	DNAJC13	3.2159	2243	248	0.111
18	18	NF1_HUMAN	NF1	3.0598	2839	212	0.075
18	18	RBP2_HUMAN	RANBP2	2.8415	3224	230	0.071
18	18	HNRPU_HUMAN	HNRNPU	2.775	825	178	0.216
17	17	TLN1_HUMAN	TLN1	3.0855	2541	257	0.101
17	17	TRRAP_HUMAN	TRRAP	2.4784	3859	193	0.05
15	15	RIF1_HUMAN	RIF1	3.3361	2472	208	0.084
15	15	USP9X_HUMAN	USP9X	3.0785	2570	180	0.07
15	15	DYHC2_HUMAN	DYNC2H1	2.769	4307	185	0.043
15	15	NU214_HUMAN	NUP214	2.6623	2090	241	0.115
14	15	DICER_HUMAN	DICER1	3.1091	1922	188	0.098
14	14	BTAF1_HUMAN	BTAF1	2.8061	1849	176	0.095
14	14	SF3B3_HUMAN	SF3B3	2.7544	1217	181	0.149
13	14	MRP1_HUMAN	ABCC1	2.856	1531	147	0.096
13	13	GRDN_HUMAN	CCDC88A	3.6293	1871	183	0.098
13	13	TBK1_HUMAN	TBK1	3.0147	729	167	0.229
13	13	IF4G1_HUMAN	EIF4G1	2.575	1599	184	0.115
12	12	INT1_HUMAN	INTS1	3.1115	2190	156	0.071
12	12	MPRI_HUMAN	IGF2R	2.7857	2491	141	0.057
11	11	AT1A1_HUMAN	ATP1A1	3.3805	1023	139	0.136
11	11	GAPD1_HUMAN	GAPVD1	3.1562	1478	137	0.093
11	11	AT2A2_HUMAN	ATP2A2	2.8873	1042	115	0.11
11	11	IQGA3_HUMAN	IQGAP3	2.8172	1631	146	0.09
11	11	MPCP_HUMAN	SLC25A3	2.651	362	67	0.185
10	10	GBF1_HUMAN	GBF1	3.2679	1859	135	0.073
10	10	DDB1_HUMAN	DDB1	2.7815	1140	155	0.136
10	10	SC16A_HUMAN	SEC16A	2.7322	2179	131	0.06
10	10	PRC2C_HUMAN	PRRC2C	2.399	2896	150	0.052
9	9	PRP8_HUMAN	PRPF8	3.0222	2335	93	0.04
9	9	PI4KA_HUMAN	PI4KA	2.9327	2044	111	0.054
8	8	AT2A1_HUMAN	ATP2A1	3.0708	1001	79	0.079
8	8	TTC28_HUMAN	TTC28	2.8181	2481	105	0.042
7	11	AT2B1_HUMAN	ATP2B1	1.9815	1258	95	0.076
7	8	MOT1_HUMAN	SLC16A1	3.0169	500	58	0.116
7	7	CNDD3_HUMAN	NCAPD3	3.48	1498	106	0.071
7	7	AAAT_HUMAN	SLC1A5	3.4366	541	83	0.153
7	7	BIG1_HUMAN	ARFGEF1	2.9878	1849	86	0.047
7	7	THADA_HUMAN	THADA	2.785	1953	74	0.038
7	7	TB182_HUMAN	TNKS1BP1	2.7394	1729	98	0.057
7	7	STT3A_HUMAN	STT3A	2.6518	705	63	0.089
7	7	MYO9B_HUMAN	MYO9B	2.5516	2157	88	0.041
6	6	PASK_HUMAN	PASK	3.7274	1323	109	0.082
6	6	DBPA_HUMAN	CSDA	3.571	372	85	0.228
6	6	TBA1A_HUMAN	TUBA1A	3.4375	451	104	0.231
6	6	RFA1_HUMAN	RPA1	3.4102	616	89	0.144
6	6	SPT6H_HUMAN	SUPT6H	3.1306	1726	85	0.049
6	6	KDIS_HUMAN	KIDINS220	2.964	1771	72	0.041
6	6	HACD3_HUMAN	PTPLAD1	2.8792	362	43	0.119
6	6	MTOR_HUMAN	MTOR	2.5337	2549	78	0.031
6	6	ACACA_HUMAN	ACACA	2.5111	2346	75	0.032
6	6	CHD4_HUMAN	CHD4	2.4192	1912	81	0.042
6	6	NU153_HUMAN	NUP153	2.412	1475	89	0.06
6	6	MAP4_HUMAN	MAP4	2.3755	1152	86	0.075
5	5	YBOX1_HUMAN	YBX1	4.0061	324	74	0.228
5	5	LRP1_HUMAN	LRP1	3.425	4544	61	0.013
5	5	GAK_HUMAN	GAK	3.2349	1311	63	0.048
5	5	ADT2_HUMAN	SLC25A5	3.1122	298	45	0.151
5	5	MIA3_HUMAN	MIA3	3.0624	1907	93	0.049
5	5	SPTCS_HUMAN	SPG11	2.9929	2443	65	0.027
5	5	MYH14_HUMAN	MYH14	2.7536	1995	75	0.038
5	5	ECM29_HUMAN	ECM29	2.6693	1845	60	0.033
5	5	ZN638_HUMAN	ZNF638	2.3926	1978	75	0.038
5	5	WDFY3_HUMAN	WDFY3	2.2497	3526	62	0.018
4	5	LTN1_HUMAN	LTN1	2.8746	1766	44	0.025
4	4	PERQ2_HUMAN	GIGYF2	3.7509	1299	66	0.051
4	4	TM165_HUMAN	TMEM165	3.6701	324	74	0.228
4	4	TBB2A_HUMAN	TUBB2A	3.5123	445	40	0.09
4	4	ZZEF1_HUMAN	ZZEF1	3.3686	2961	83	0.028
4	4	GOGB1_HUMAN	GOLGB1	3.3344	3259	55	0.017
4	4	HNRPR_HUMAN	HNRNPR	3.1923	633	51	0.081
4	4	APC1_HUMAN	ANAPC1	3.1658	1944	48	0.025
4	4	NISCH_HUMAN	NISCH	3.0171	1504	49	0.033
4	4	GCP6_HUMAN	TUBGCP6	2.9993	1819	58	0.032
4	4	TSC2_HUMAN	TSC2	2.8819	1807	80	0.044
4	4	ATG2B_HUMAN	ATG2B	2.8133	2078	50	0.024
4	4	HERC2_HUMAN	HERC2	2.8038	4834	53	0.011
4	4	ADT1_HUMAN	SLC25A4	2.416	298	37	0.124
4	4	S27A4_HUMAN	SLC27A4	2.3901	643	67	0.104
4	4	BIRC6_HUMAN	BIRC6	2.223	4857	57	0.012
4	4	RICTR_HUMAN	RICTOR	2.1615	1708	39	0.023
3	4	FUS_HUMAN	FUS	3.0634	526	57	0.108
3	4	HM13_HUMAN	HM13	2.3297	377	46	0.122
3	3	EWS_HUMAN	EWSR1	4.2585	656	38	0.058
3	3	RL40_HUMAN	UBA52	3.2424	128	38	0.297
3	3	SPTN2_HUMAN	SPTBN2	3.2284	2390	46	0.019
3	3	AKA12_HUMAN	AKAP12	2.9743	1782	52	0.029
3	3	DDX6_HUMAN	DDX6	2.8393	483	50	0.104
3	3	ATR_HUMAN	ATR	2.8055	2644	36	0.014
3	3	ACTB_HUMAN	ACTB	2.7727	375	58	0.155
3	3	ZFY26_HUMAN	ZFYVE26	2.7584	2539	32	0.013
3	3	THOC2_HUMAN	THOC2	2.7378	1593	30	0.019
3	3	HTR5A_HUMAN	HEATR5A	2.7255	2040	40	0.02
3	3	DOP2_HUMAN	DOPEY2	2.6676	2298	56	0.024
3	3	TF3C1_HUMAN	GTF3C1	2.6487	2109	29	0.014
3	3	COPA_HUMAN	COPA	2.5673	1224	34	0.028
3	3	JIP4_HUMAN	SPAG9	2.526	1321	33	0.025
3	3	MYCB2_HUMAN	MYCBP2	2.2357	4640	37	0.008
3	3	MRP4_HUMAN	ABCC4	2.1116	1325	36	0.027
3	3	SCAF8_HUMAN	SCAF8	2.0946	1271	34	0.027
3	3	SORL_HUMAN	SORL1	2.0135	2214	35	0.016
3	3	UTP20_HUMAN	UTP20	1.9749	2785	27	0.01
3	3	ARHGC_HUMAN	ARHGEF12	1.9625	1544	38	0.025
2	2	VKGC_HUMAN	GGCX	3.9982	758	30	0.04
2	2	CASC5_HUMAN	CASC5	3.6406	2342	35	0.015
2	2	PTN23_HUMAN	PTPN23	3.6046	1636	35	0.021
2	2	EF1A1_HUMAN	EEF1A1	3.5342	462	35	0.076
2	2	ACTA_HUMAN	ACTA2	3.3622	377	27	0.072
2	2	PO210_HUMAN	NUP210	3.3496	1887	28	0.015
2	2	TECR_HUMAN	TECR	3.2395	308	22	0.071
2	2	CPSF1_HUMAN	CPSF1	3.1037	1443	22	0.015
2	2	UBP34_HUMAN	USP34	3.1005	3546	22	0.006
2	2	TBB1_HUMAN	TUBB1	3.0481	451	10	0.022
2	2	DHX9_HUMAN	DHX9	3.023	1270	25	0.02
2	2	GPHRA_HUMAN	GPR89A	2.9912	455	25	0.055
2	2	CDIPT_HUMAN	CDIPT	2.946	213	21	0.099
2	2	HNRPQ_HUMAN	SYNCRIP	2.9169	623	20	0.032
2	2	MAGT1_HUMAN	MAGT1	2.8955	335	19	0.057
2	2	CNIH4_HUMAN	CNIH4	2.8787	139	20	0.144
2	2	DPOLA_HUMAN	POLA1	2.8692	1462	34	0.023
2	2	CUL9_HUMAN	CUL9	2.859	2517	33	0.013
2	2	IRS4_HUMAN	IRS4	2.7859	1257	31	0.025
2	2	BIG2_HUMAN	ARFGEF2	2.7623	1785	26	0.015
2	2	RPN2_HUMAN	RPN2	2.7492	631	18	0.029
2	2	MED12_HUMAN	MED12	2.6817	2177	24	0.011
2	2	UBR1_HUMAN	UBR1	2.6582	1749	24	0.014
2	2	UBP2L_HUMAN	UBAP2L	2.6466	1087	23	0.021
2	2	ITPR3_HUMAN	ITPR3	2.6452	2671	38	0.014
2	2	ATG9A_HUMAN	ATG9A	2.6361	839	23	0.027
2	2	ELYS_HUMAN	AHCTF1	2.585	2266	22	0.01
2	2	ATP7B_HUMAN	ATP7B	2.5461	1465	35	0.024
2	2	DOCK6_HUMAN	DOCK6	2.4979	2047	24	0.012
2	2	TBB5_HUMAN	TUBB	2.4508	444	27	0.061
2	2	ADCY6_HUMAN	ADCY6	2.4148	1168	32	0.027
2	2	NPC1_HUMAN	NPC1	2.2881	1278	25	0.02
2	2	ZMYM3_HUMAN	ZMYM3	2.2744	1370	28	0.02
2	2	CPSM_HUMAN	CPS1	2.2211	1500	16	0.011
2	2	NPA1P_HUMAN	URB1	2.193	2271	23	0.01
2	2	EI24_HUMAN	EI24	2.1691	340	16	0.047
2	2	ATP7A_HUMAN	ATP7A	1.9933	1500	18	0.012
2	2	A2MG_HUMAN	A2M	1.9177	1474	19	0.013
2	2	UBP24_HUMAN	USP24	1.7903	2620	23	0.009
1	2	SURF4_HUMAN	SURF4	2.4627	269	10	0.037
1	1	H0Y412_HUMAN	PRRC2B	5.1466	588	17	0.029
1	1	ANXA2_HUMAN	ANXA2	4.2185	339	14	0.041
1	1	PRAF3_HUMAN	ARL6IP5	4.0892	188	19	0.101
1	1	NU1M_HUMAN	MT-ND1	3.9972	318	20	0.063
1	1	CUL7_HUMAN	CUL7	3.8628	1698	16	0.009
1	1	MYH11_HUMAN	MYH11	3.8087	1972	11	0.006
1	1	CLN6_HUMAN	CLN6	3.789	311	21	0.068
1	1	TARB1_HUMAN	TARBP1	3.75	1621	12	0.007
1	1	LRBA_HUMAN	LRBA	3.6601	2863	14	0.005
1	1	SP16H_HUMAN	SUPT16H	3.5814	1047	15	0.014
1	1	LCHN_HUMAN	LCHN	3.5101	455	14	0.031
1	1	KV201_HUMAN		3.4963	115	13	0.113
1	1	PTSS1_HUMAN	PTDSS1	3.4767	473	13	0.027
1	1	SON_HUMAN	SON	3.4332	2426	18	0.007
1	1	ADR1_HUMAN	ADIPOR1	3.3316	375	17	0.045
1	1	TBB3_HUMAN	TUBB3	3.3134	450	12	0.027
1	1	GTF2I_HUMAN	GTF2I	3.3036	998	20	0.02
1	1	LYSC_HUMAN	LYZ	3.2933	148	12	0.081
1	1	GOT1B_HUMAN	GOLT1B	3.2765	138	13	0.094
1	1	CTR3_HUMAN	SLC7A3	3.2724	619	14	0.023
1	1	COX15_HUMAN	COX15	3.2326	410	17	0.041
1	1	DMXL2_HUMAN	DMXL2	3.1879	3036	15	0.005
1	1	ARIP4_HUMAN	RAD54L2	3.1858	1467	12	0.008
1	1	TRAF2_HUMAN	TRAF2	3.1717	501	13	0.026
1	1	NBAS_HUMAN	NBAS	3.0852	2371	9	0.004
1	1	RFT1_HUMAN	RFT1	3.0659	541	10	0.018
1	1	PR40A_HUMAN	PRPF40A	3.0399	957	16	0.017
1	1	SjGST_Schistosoma		3.0171	218	20	0.092
1	1	YIPF5_HUMAN	YIPF5	3.0075	257	12	0.047
1	1	ZN318_HUMAN	ZNF318	3.0015	2279	12	0.005
1	1	RER1_HUMAN	RER1	2.9677	196	11	0.056
1	1	KDM3A_HUMAN	KDM3A	2.9275	1321	13	0.01
1	1	MACF1_HUMAN	MACF1	2.9132	7388	11	0.001
1	1	TP53B_HUMAN	TP53BP1	2.9099	1972	15	0.008
1	1	B5MEE5_HUMAN	MADD	2.8997	1541	10	0.006
1	1	CELR1_HUMAN	CELSR1	2.893	3014	15	0.005
1	1	TBR1_HUMAN	TBR1	2.8222	682	12	0.018
1	1	EAA1_HUMAN	SLC1A3	2.8107	542	12	0.022
1	1	CEPT1_HUMAN	CEPT1	2.8011	416	11	0.026
1	1	ATP6_HUMAN	MT-ATP6	2.7807	226	10	0.044
1	1	MBB1A_HUMAN	MYBBP1A	2.7551	1328	11	0.008
1	1	SAFB1_HUMAN	SAFB	2.6688	915	12	0.013
1	1	GHITM_HUMAN	GHITM	2.6269	345	11	0.032
1	1	PIGG_HUMAN	PIGG	2.6136	983	15	0.015
1	1	WDR81_HUMAN	WDR81	2.5891	1941	16	0.008
1	1	TBB4B_HUMAN	TUBB4B	2.58	445	12	0.027
1	1	DAPLE_HUMAN	CCDC88C	2.5573	2028	15	0.007
1	1	WNK1_HUMAN	WNK1	2.5523	2382	10	0.004
1	1	SV2A_HUMAN	SV2A	2.5396	742	11	0.015
1	1	CLD12_HUMAN	CLDN12	2.491	244	15	0.061
1	1	PR14L_HUMAN	PRR14L	2.4732	2151	11	0.005
1	1	TCOF_HUMAN	TCOF1	2.4688	1488	10	0.007
1	1	SCRIB_HUMAN	SCRIB	2.4373	1630	13	0.008
1	1	H11_HUMAN	HIST1H1A	2.3778	215	11	0.051
1	1	SRCAP_HUMAN	SRCAP	2.3632	3230	11	0.003
1	1	IKKE_HUMAN	IKBKE	2.3578	716	8	0.011
1	1	UBE2O_HUMAN	UBE2O	2.3129	1292	10	0.008
1	1	DOCK4_HUMAN	DOCK4	2.2811	1966	15	0.008
1	1	BIG3_HUMAN	ARFGEF3	2.2607	2177	18	0.008
1	1	DIDO1_HUMAN	DIDO1	2.2566	2240	16	0.007
1	1	FRYL_HUMAN	FRYL	2.247	3013	15	0.005
1	1	SPNS1_HUMAN	SPNS1	2.2398	528	11	0.021
1	1	MBOA7_HUMAN	MBOAT7	2.237	472	12	0.025
1	1	UBAC2_HUMAN	UBAC2	2.2204	344	8	0.023
1	1	BRCA2_HUMAN	BRCA2	2.2102	3418	12	0.004
1	1	CENPF_HUMAN	CENPF	2.2029	3210	11	0.003
1	1	SATT_HUMAN	SLC1A4	2.1954	532	13	0.024
1	1	PSN1_HUMAN	PSEN1	2.1934	467	9	0.019
1	1	H12_HUMAN	HIST1H1C	2.1457	213	12	0.056
1	1	ICMT_HUMAN	ICMT	2.1363	284	9	0.032
1	1	G5E9S1_HUMAN	EIF4G1	2.1349	1404	9	0.006
1	1	ZDH13_HUMAN	ZDHHC13	2.1322	622	12	0.019
1	1	MGAP_HUMAN	MGA	2.1082	3026	13	0.004
1	1	G3P_HUMAN	GAPDH	2.04	335	15	0.045
1	1	EDC4_HUMAN	EDC4	2.0043	1401	10	0.007
1	1	L2GL1_HUMAN	LLGL1	1.9881	1064	12	0.011
1	1	LS14A_HUMAN	LSM14A	1.9694	463	8	0.017
1	1	TOP2B_HUMAN	TOP2B	1.9676	1626	12	0.007
1	1	STT3B_HUMAN	STT3B	1.9627	826	7	0.008
1	1	SACS_HUMAN	SACS	1.8975	4579	14	0.003
1	1	HEM6_HUMAN	CPOX	1.8751	454	13	0.029
1	1	S61A1_HUMAN	SEC61A1	1.7886	476	7	0.015
1	1	IF4A1_HUMAN	EIF4A1	1.7698	406	10	0.025
1	1	H90B2_HUMAN	HSP90AB2P	1.6883	381	9	0.024
1	1	SRRM4_HUMAN	SRRM4	1.6356	611	12	0.02
